# Supplementary material for: One Health Investigation of a Household Salmonella Thompson Outbreak in Italy: Genomic and Epidemiological Characterization of an Emerging Serotype
Source: Pathogens. 2025 Dec 13;14(12):1285. doi: 10.3390/pathogens14121285 (PMC12736331; doi:10.3390/pathogens14121285)
Supplement: Supplementary file 1 [file pathogens-14-01285-s001.zip]

Archive with 2 entries (2 files):
- Supplementary Figure S1.html
- Supplementary Table S1.xlsx
