# Supplementary material for: One Health Investigation of a Household Salmonella Thompson Outbreak in Italy: Genomic and Epidemiological Characterization of an Emerging Serotype
Source: Pathogens. 2025 Dec 13;14(12):1285. doi: 10.3390/pathogens14121285 (PMC12736331; doi:10.3390/pathogens14121285)
Supplement: Supplementary file 1 [file pathogens-14-01285-s001.zip › Supplementary Table S1.xlsx]

## Sheet: S.Thompson
Supplementary Table S1: Antibiotic susceptibility test results and antibiotic resistance genotypes
Isolate ID	Source	Bacterial species/subspecies	Serovar	Sequence Type (ST)	Amikacin mg/L	S/R	Ampicillin mg/L	S/R	Azithromycin mg/L	S/R	Cefotaxime mg/L	S/R	Ceftazidime mg/L	S/R	Chloramphenicol mg/L	S/R	Ciprofloxacin mg/L	S/R	Colistin mg/L	S/R	Gentamicin mg/L	S/R	Meropenem mg/L	S/R	Nalidixic acid mg/L	S/R	Sulfamethoxazole mg/L	S/R	Tetracycline mg/L	S/R	Tigecycline mg/L	S/R	Trimethoprim mg/L	S/R	WGS performed Y/N	AMR genotype
SALM_UM_071024	human	Salmonella enterica subsp. enterica	Thompson	ST26	<= 4	S	<= 1	S	= 4	S	<= 0.25	S	<= 0.25	S	<= 8	S	<= 0.015	S	<= 1	S	<= 0.5	S	<= 0.03	S	<= 4	S	= 64	S	<= 2	S	<= 0.25	S	<= 0.25	S	Y	aac(6')-Iaa; parC(T57S)
SALM_VET/1_071024	dog	Salmonella enterica subsp. enterica	Thompson	ST26	<= 4	S	<= 1	S	= 4	S	<= 0.25	S	<= 0.25	S	<= 8	S	= 0.03	S	<= 1	S	<= 0.5	S	<= 0.03	S	<= 4	S	= 64	S	<= 2	S	<= 0.25	S	<= 0.25	S	Y	aac(6')-Iaa; parC(T57S)
SALM_VET/2_071024	birds	Salmonella enterica subsp. enterica	Thompson	ST26	<= 4	S	<= 1	S	= 8	S	<= 0.25	S	<= 0.25	S	<= 8	S	= 0.03	S	<= 1	S	<= 0.5	S	<= 0.03	S	<= 4	S	= 64	S	<= 2	S	= 0.5	S	<= 0.25	S	Y	aac(6')-Iaa; parC(T57S)
SALM_VET/3_071024	birds	Salmonella enterica subsp. enterica	Thompson	ST26	<= 4	S	= 2	S	= 8	S	<= 0.25	S	<= 0.25	S	<= 8	S	= 0.03	S	<= 1	S	<= 0.5	S	<= 0.03	S	<= 4	S	= 64	S	<= 2	S	<= 0.25	S	<= 0.25	S	Y	aac(6')-Iaa; parC(T57S)
SALM_VET/3_051124	birds	Salmonella enterica subsp. enterica	Thompson	NA	<= 4	S	<= 1	S	= 4	S	<= 0.25	S	<= 0.25	S	<= 8	S	<= 0.015	S	<= 1	S	<= 0.5	S	<= 0.03	S	<= 4	S	= 32	S	<= 2	S	<= 0.25	S	<= 0.25	S	N	NA
SALM_UM_131224	human	Salmonella enterica subsp. enterica	Thompson	NA	<= 4	S	<= 1	S	= 4	S	<= 0.25	S	<= 0.25	S	<= 8	S	<= 0.015	S	<= 1	S	<= 0.5	S	<= 0.03	S	<= 4	S	= 32	S	<= 2	S	<= 0.25	S	<= 0.25	S	N	NA
SALM_VET/3_171224	birds	Salmonella enterica subsp. enterica	Thompson	NA	<= 4	S	<= 1	S	= 8	S	<= 0.25	S	<= 0.25	S	<= 8	S	= 0.03	S	<= 1	S	<= 0.5	S	<= 0.03	S	<= 4	S	= 64	S	<= 2	S	<= 0.25	S	<= 0.25	S	N	NA
SALM_UM_180125	human	Salmonella enterica subsp. enterica	Thompson	NA	<= 4	S	<= 1	S	= 4	S	<= 0.25	S	<= 0.25	S	<= 8	S	= 0.03	S	<= 1	S	<= 0.5	S	<= 0.03	S	<= 4	S	= 64	S	<= 2	S	<= 0.25	S	<= 0.25	S	N	NA
SALM_UM_010325	human	Salmonella enterica subsp. enterica	Thompson	NA	<= 4	S	= 32	R	= 16	S	<= 0.25	S	<= 0.25	S	<= 8	S	= 0.03	S	<= 1	S	<= 0.5	S	<= 0.03	S	<= 4	S	= 32	S	<= 2	S	<= 0.25	S	= 0.5	S	N	NA
SALM_UM_140625	human	Salmonella enterica subsp. enterica	Thompson	NA	<= 4	S	<= 1	S	= 4	S	<= 0.25	S	<= 0.25	S	<= 8	S	= 0.03	S	<= 1	S	<= 0.5	S	<= 0.03	S	<= 4	S	= 32	S	<= 2	S	<= 0.25	S	<= 0.25	S	N	NA
Legend
S/R= Susceptible/Resistant
NA= Not available
Y/N= Yes/No
